# Supplementary material for: Effects of organic fertilizer replacing chemical fertilizer on organic carbon mineralization and active carbon fractions in yellow paddy soil of Guizhou Province
Source: PLoS One. 2025 Jun 2;20(5):e0323801. doi: 10.1371/journal.pone.0323801 (PMC12129207; doi:10.1371/journal.pone.0323801)
Supplement: S1 Table — (XLSX) [file pone.0323801.s001.xlsx]

## Sheet: Sheet1
V(HCI) +B2 c=0.1056																																V(HCI) c=0.1086
	44647	SOC矿化量	SOC矿化量	SOC有机碳累积矿化量	SOC矿化速率	44650	SOC矿化量	SOC矿化量	SOC有机碳累积矿化量	SOC矿化速率	44653	SOC矿化量	SOC矿化量	SOC有机碳累积矿化量	SOC矿化速率	44656	SOC矿化量	SOC矿化量	SOC有机碳累积矿化量	SOC矿化速率	44659	SOC矿化量	SOC矿化量	SOC有机碳累积矿化量	SOC矿化速率	44662	SOC矿化量	SOC矿化量	SOC有机碳累积矿化量	SOC矿化速率	44665	SOC矿化量	SOC矿化量	SOC有机碳累积矿化量	SOC矿化速率	44668	SOC矿化量	SOC矿化量	SOC有机碳累积矿化量	SOC矿化速率	44671	SOC矿化量	SOC矿化量	SOC有机碳累积矿化量	SOC矿化速率	44674	SOC矿化量	SOC矿化量	SOC有机碳累积矿化量
	2					5					8					11					14					17					20					23					26					29
1—1-1	3.3	140.166	140.166	140.166	140.166	1.37	190.502	149.459	289.626	57.9251	2.1	144.813	122.355	411.981	51.4976	3.25	56.5312	91.3792	503.36	45.76	3.2	63.712	63.712	567.072	40.5051	2.3	144.945	77.2508	644.323	37.9013	4.25	82.0292	82.0292	726.352	36.3176	4.4	151.316	119.46	845.812	36.7744	5	75.4732	91.7517	937.564	36.0601	5.18	56.9749	67.3339	1004.9
1—1-2	3	163.398	155.654	155.654	155.654	1.1	211.411	149.459	305.114	61.0227	2.39	122.355	137.069	442.182	55.2728	2.8	91.3792	99.1232	541.306	49.2096	2.6	111.496	43.802	585.108	41.7934	0.75	268.387	85.2148	670.322	39.4307	3.8	117.867	86.0112	756.334	37.8167	3.3	238.92	107.514	863.848	37.5586	3.95	153.166	90.2719	954.119	36.6969	5.04	67.3339	77.693	1031.81
1—1-3	3.25	144.038	109.19	109.19	109.19	1.9	149.459	153.331	262.522	52.5043	1.75	171.917	125.453	387.974	48.4968	2.35	126.227	110.739	498.714	45.3376	1.6	191.136	67.694	566.408	40.4577	3.15	77.2508	73.2688	639.676	37.628	2.8	197.507	105.921	745.598	37.2799	0.62	452.355	87.604	833.202	36.2262	4.78	91.7517	97.6712	930.873	35.8028	4.9	77.693	77.693	1008.57
1—2-1	3.1	155.654				1.15	207.539				2.2	137.069				1.95	157.203				3.45	43.802				2.2	152.909				4.2	86.0112				4.8	119.46				4.83	88.0521
1—2-2	2.93	168.819				1.9	149.459				1.78	169.594				2.7	99.1232				2.4	127.424				0.95	252.459				3.05	177.597				3.37	233.345				4.8	90.2719				4.6	99.891
1—2-3	2.32	216.058		135.004	135.004	1.5	180.435		285.754	57.1507	1.8	168.045		414.046	51.7557	1.9	161.075		514.46	46.7691	2.25	139.37		572.862	40.9187	3.45	53.3588		651.441	38.32	3.45	145.741		742.761	37.1381	4.55	139.37		847.62	36.8531	4.7	97.6712		940.852	36.1866	4.9	77.693		1015.09
1—3-1	2.9	171.142				1.85	153.331				1.25	210.637				2.55	110.739				2	159.28				3.05	85.2148				3.95	105.921				4.95	107.514				5	75.4732				5.9	3.69967
1—3-2	3.45	128.55				1.02	217.606				2.35	125.453				2.4	122.355				3.15	67.694				3.2	73.2688				5.75	-37.4308					501.732				4.6	105.071				4	144.287
1—3-2	3.7	109.19				1.61	171.917				1.15	218.381				1.9	161.075				2.1	151.316				3.25	69.2868				3.3	157.687				5.2	87.604				4.85	86.5722				5.1	62.8943
6—1-1	4.1	78.2144	138.618	138.618	138.618	2.65	91.3792	149.459	288.077	57.6154	1.5	191.277	148.685	436.762	54.5952	2.15	141.715	141.715	578.477	52.5888	0.4	286.704	71.676	650.153	46.4395	1.7	192.729	101.143	751.296	44.1939	4.7	46.1912	93.9752	845.271	42.2635	5.4	71.676	71.676	916.947	39.8673	4.6	105.071	60.6745	977.621	37.6008	5.6	25.8977	51.7953	1029.42
6—1-2	4.6	39.4944	136.294	136.294	136.294	1.9	149.459	153.331	289.626	57.9251	1.65	179.661	152.557	442.182	55.2728	3.82	12.3904	130.099	572.282	52.0256	2.35	131.406	71.676	643.958	45.997	2.85	101.143	85.2148	729.172	42.8925	4.1	93.9752	82.0292	811.202	40.5601	3.9	191.136	111.496	922.698	40.1173	5.2	60.6745	53.2752	975.973	37.5374	5.25	51.7953	48.0957	1024.07
6—1-3	3.32	138.618	140.166	140.166	140.166	2.25	122.355	149.459	289.626	57.9251	2.05	148.685	148.685	438.31	54.7888	2.3	130.099	106.867	545.178	49.5616	2.15	147.334	47.784	592.962	42.3544	2.5	129.017	85.2148	678.176	39.8927	4.5	62.1192	86.0112	764.188	38.2094	3.25	242.902	115.478	879.666	38.2463	4.68	99.1511	56.9749	936.64	36.0246	5.3	48.0957	90.2719	1026.91
6—2-1	3.7	109.19				1.48	181.984				0.8	245.485				1.4	199.795				3.1	71.676				3.65	37.4308				3.2	165.651				4.9	111.496				5.18	62.1544				5.3	48.0957
6—2-2	3.35	136.294				1.6	172.691				1	229.997				1.6	184.307				3.1	71.676				3.05	85.2148				4.25	82.0292				4.5	143.352				3.6	179.064				4.73	90.2719
6—2-3	4.45	51.1104		138.359	138.359	1.1	211.411		289.109	57.8219	2	152.557		439.085	54.8856	2.6	106.867		565.312	51.392	1	238.92		629.024	44.9303	3	89.1968		719.548	42.3264	4.2	86.0112		806.887	40.3443	3.9	191.136		906.437	39.4103	5.3	53.2752		963.412	37.0543	5.25	51.7953		1026.8
6—3-1	3.72	107.642				1.85	153.331				2.05	148.685				1.25	211.411				3.4	47.784				3.1	81.2328				4.9	30.2632				4.85	115.478				5.25	56.9749				5.07	65.1141
6—3-2	2.75	182.758				2.3	118.483				1.35	202.893				1.9	161.075				2.85	91.586				3.05	85.2148				2.75	201.489				4.53	140.963				4.5	112.47				5.68	19.9782
6—3-3	3.3	140.166				1.9	149.459				1.9	160.301				1.78	170.368				2.9	87.604				1.8	184.765				4.4	70.0832				4.85	115.478				4.4	119.869				5.8	11.099
9—1-1	3.5	124.678	124.678	124.678	124.678	1.7	164.947	102.995	227.674	45.5347	2.05	148.685	106.093	333.766	41.7208	2.9	83.6352	83.6352	417.402	37.9456	2.05	155.298	67.694	485.096	34.6497	3.5	49.3768	49.3768	534.472	31.4396	2.95	185.561	121.849	656.322	32.8161	4.8	119.46	119.46	775.782	33.7296	3.9	156.866	82.8725	858.654	33.0252	4.75	88.792	88.792	947.446
9—1-2	3.2	147.91	147.91	147.91	147.91	1.61	171.917	126.227	274.138	54.8275	1.55	187.405	106.093	380.23	47.5288	2.32	128.55	99.1232	479.354	43.5776	3.15	67.694	71.676	551.03	39.3593	2	168.837	45.3948	596.424	35.0838	3.05	177.597	121.849	718.274	35.9137	3.8	199.1	135.388	853.662	37.1157	4.2	134.668	75.4732	929.135	35.736	4.8	85.0923	85.0923	1014.23
9—1-3	2.55	198.246	113.062	113.062	113.062	2.5	102.995	120.032	233.094	46.6189	1.25	210.637	102.221	335.315	41.9144	2.2	137.843	72.0192	407.334	37.0304	2.35	131.406	59.73	467.064	33.3617	2.8	105.125	73.2688	540.333	31.7843	3.1	173.615	133.795	674.128	33.7064	4.6	135.388	123.442	797.57	34.677	4.5	112.47	33.297	830.867	31.9564	4	144.287	70.2937	901.161
9—2-1	3	163.398				0.92	225.35				3.5	36.3968				2.6	106.867				2.7	103.532				3.55	45.3948				1.9	269.183				3.15	250.866				4.67	99.891				5.15	59.1947
9—2-2	3.85	97.5744				2.2	126.227				2.6	106.093				2.65	102.995				3.1	71.676				1.75	188.747				2.85	193.525				4.2	167.244				4.9	82.8725				3.92	150.206
9—2-3	3.65	113.062		128.55	128.55	1.53	178.112		244.969	48.9937	2.6	106.093		349.771	43.7213	2.7	99.1232		434.697	39.5179	2.1	151.316		501.063	35.7902	0.3	304.225		557.077	32.7692	2.7	205.471		682.908	34.1454	3.8	199.1		809.005	35.1741	3.75	167.965		872.885	33.5725	5	70.2937		954.278
9—3-1	4.4	54.9824				1.7	164.947				2.65	102.221				3.05	72.0192				3.25	59.73				3.2	73.2688				3.75	121.849				3.65	211.046				5	75.4732				3	218.28
9—3-2	3.08	157.203				2.28	120.032				1.95	156.429				0.4	277.235				2.9	87.604				2.3	144.945				3.75	121.849				4.75	123.442				5.57	33.297				4.18	130.968
9—3-3	4.03	83.6352				3.1	56.5312				3.2	59.6288														3.7	33.4488				3.6	133.795				3.95	187.154				4.3	127.269				4.45	110.99
10—1-1	2.7	186.63	138.618	138.618	138.618	1.75	161.075	130.099	268.717	53.7434			109.965	314.406	39.3008	1.7	176.563	91.3792	405.786	36.8896	0.9	246.884	55.748	461.534	32.9667	3.25	69.2868	69.2868	530.82	31.2247	3.85	113.885	113.885	644.706	32.2353	4.7	127.424	83.622	728.328	31.6664	3.9	156.866	79.1729	807.5	31.0577	4.01	143.547	94.7115	902.212
10—1-2	3.32	138.618	113.062	113.062	113.062	1.33	193.6	91.3792	204.442	40.8883	1	229.997	113.837	306.662	38.3328	0.9	238.515	56.5312	363.194	33.0176	1.85	171.226	131.406	494.6	35.3285	1.8	184.765	45.3948	539.994	31.7644	3.8	117.867	117.867	657.862	32.8931	4.76	122.646	103.532	761.394	33.1041	4.8	90.2719	43.6561	805.05	30.9634	4	144.287	103.591	908.64
10—1-3	3.65	113.062	136.294	136.294	136.294	1.04	216.058	56.5312	192.826	38.5651	1.4	199.021	67.3728	260.198	32.5248	1.3	207.539	44.9152	305.114	27.7376	2.35	131.406	127.424	432.538	30.8955	1.5	208.657	89.1968	521.734	30.6903	3.65	129.813	125.831	647.566	32.3783	5.25	83.622	131.406	778.972	33.8683	4.95	79.1729	60.6745	839.646	32.2941	4.67	94.7115	92.4917	932.138
10—2-1	3.95	89.8304				0.85	230.771				2.2	137.069				2	153.331				2	159.28				1.75	188.747				2.62	211.842				5	103.532				4.3	127.269				4.55	103.591
10—2-2	4.45	51.1104				2.15	130.099				1.9	160.301				0.65	257.875				1.8	175.208				1.8	184.765				3	181.579				4.3	159.28				3.65	175.364				3	218.28
10—2-3	5	8.5184		129.325	129.325	1.85	153.331		221.995	44.3989	2.55	109.965		293.756	36.7195	1.87	163.398		358.031	32.5483	2.4	127.424		462.89	33.0636	1.3	224.585		530.85	31.2265	2.65	209.453		650.044	32.5022	3.1	254.848		756.231	32.8796	5.43	43.6561		817.399	31.4384	3.44	185.723		914.33
10—3-1	2.64	191.277				2.65	91.3792				2.5	113.837				2.8	91.3792				1.55	195.118				2.1	160.873				3.7	125.831				4.3	159.28				4.47	114.69				4.7	92.4917
10—3-2	3.35	136.294				2.2	126.227				1.95	156.429				3.25	56.5312				1.9	167.244				3.55	45.3948				2.1	253.255				5.95	27.874				5.2	60.6745				4.41	113.95
10—3-3	5	8.5184				3.1	56.5312				3.1	67.3728				3.4	44.9152				3.3	55.748				3	89.1968				3.25	161.669				4.7	131.406				4.7	97.6712				4.13	134.668
空白1	6.12					3.22					4.2					2.9					4.15					4.15					3.75					6.7					7					5.3
空白2	4.35					3.9					3.9					3.7					3.4					3.9					5.2					6.4					4.95					6.2
空白3	5					4					2.3					3.8					4					4.3					5.95					6.9					5.7					5.9	5.95
空白4	5.13					2.9					4.65					3.9					4.25					5.4					5.35					6.3					6.15					5.75
空白5	5.2					3.1					3.8					4.05	3.98333				4.1					3.6					3.82					7.3					7.5					6.92
空白6						3.58					2.1					4					3.9					3.35					4.7					6.7					6.22					5.1
[truncated: 40 more columns]
