# Supplementary material for: Effects of organic fertilizer replacing chemical fertilizer on organic carbon mineralization and active carbon fractions in yellow paddy soil of Guizhou Province
Source: PLoS One. 2025 Jun 2;20(5):e0323801. doi: 10.1371/journal.pone.0323801 (PMC12129207; doi:10.1371/journal.pone.0323801)
Supplement: S2 Table — (XLSX) [file pone.0323801.s002.xlsx]

## Sheet: MBC
	编号	矿化前																	编号	矿化后
		未薰蒸						薰蒸												未薰蒸FeSO4=0.05				薰蒸
																				称样量（g）	FeSO4读数	可溶性有机碳(DOC)	可溶性有机碳(DOC)	称样量（g）	FeSO4读数	可溶性有机碳(DOC)			微生物量碳（MBC）
CK		称样量（g）	FeSO4读数	可溶性有机碳(DOC)	可溶性有机碳(DOC)		称样量（g）	FeSO4读数	可溶性有机碳(DOC)	可溶性有机碳(DOC)		微生物量碳（MBC）						CK	1—1-1	11.46	9.3	20.7047	21.7089	11.56	9	41.0512	57.3316		94.0437
	1—1-1	11.68	4.85	50.0856	55.2754		11.83	4.5	141.758	140.463		224.895							1—1-2	11.6	9.3	20.4548		11.54	8.8	54.8298
	1—1-2	11.61	4.7	60.4651			11.77	4.55	139.167										1—1-3	11.55	9.25	23.9673		11.95	8.45	76.1136
	1—1-3																		1—2-1	11.63	9.2	27.2028	29.1181	11.81	8.75	56.9248	67.3657	59.4641	100.974	85.0041
	1—2-1	11.92	4.6	65.4362	60.5285	60.8444	11.8	4.65	132.203	130.551	134.827	184.859	195.313						1—2-2	11.68	9.2	27.0863		11.69	8.45	77.8065
	1—2-2	11.92	4.75	55.6208			11.8	4.7	128.898										1—2-3	11.96	9.1	33.0652		11.73
	1—2-3																		1—3-1	11.59	9.4	13.6483	30.9698	11.94	9.05	36.4327	53.6951		59.9949
	1—3-1	11.87	4.65	62.4263	66.7292		11.87	4.65	131.424	133.466		176.185							1—3-2	11.38	9.1	34.7504		11.91	8.7	59.7673
	1—3-2	11.53	4.55	71.0321			11.8	4.6	135.508										1—3-3	11.55	8.95	44.5106		11.58	8.65	64.8855
M	1—3-3																	M	6—1-1	11.69	9.35	16.9145	30.4686	11.45	8.5	75.9836	78.9082		127.88
	6—1-1	11.73	4.5	86.445	76.4363		11.93	4.25	156.915	158.404		216.395							6—1-2	11.72	8.7	60.7362		11.78	8.6	67.1409
	6—1-2	11.66	4.65	76.9297			11.68	4.2	163.613										6—1-3	11.5	9.4	13.7551		11.83	8.2	93.6
	6—1-3	11.83	4.8	65.9341			11.85	4.3	154.684										6—2-1	11.9	9.1	33.2319	44.3053	11.6	8	109.092	79.7633	73.2311	93.6091	105.54
	6—2-1	11.75	4.6	79.6596	88.9371	84.1325	11.64	4.2	164.175	159.952	162.848	187.48	207.808						6—2-2	11.8	9	40.2163		11.56	8.55	71.8396
	6—2-2	11.8	4.35	95.8475			11.89	4.3	154.163										6—2-3	11.97	8.7	59.4677		11.52	8.75	58.3578
	6—2-3	11.96	4.4	91.3043			11.59	4.25	161.519										6—3-1	11.53	9.5		24.9871	11.53	8.65	65.1669	61.0218		95.1315
	6—3-1	11.97	4.45	87.9699	87.024		11.65	4.15	167.382	170.187		219.55							6—3-2	11.83	9.35	16.7143		11.94
	6—3-2	11.78	4.5	86.0781			11.77	4.05	172.302										6—3-3	11.89	9.1	33.2599		11.82	8.75	56.8766
NPK	6—3-3	11.75					11.64	4.1	170.876									PK	7—1-1	11.55	8.9	47.9345	39.074	11.63	8.9	47.6048	73.6085		91.171
	9—1-1	11.95	4.45	88.1172	87.3179		11.75	4	175.915	180.462		245.9							7—1-2	11.78	9.15	30.2134		11.91	8.1	99.6121
	9—1-2	11.92	4.45	88.3389			11.95	3.85	182.762										7—1-3
	9—1-3	11.86	4.5	85.4975			11.74	3.9	182.709										7—2-1	11.7	8.6	67.6	50.571	11.92	8.2	92.8933	88.1971	75.6596	99.3328	95.2519
	9—2-1	11.83	4.5	85.7143	84.3654	87.3289	11.83	3.95	178.022	182.026	176.933	257.825	236.556						7—2-2	11.79	9.1	33.542		11.84	8.35	83.5008
	9—2-2	11.65	4.55	83.691			11.74	3.85	186.031										7—2-3
	9—2-3	11.65	4.55	83.691															7—3-1	11.97	8.4	79.2902	66.4106	11.86	8.55	70.0224	65.1734
	9—3-1	11.7	4.4	93.3333	90.3036		11.75	4	175.915	168.312		205.942							7—3-2	11.82	8.8	53.531		11.8	8.7	60.3244
	9—3-2	11.87	4.5	85.4254			11.6	4.2	164.741										7—3-3
1/2NPKM	9—3-3	11.85	4.4	92.1519			11.87	4.15	164.28									NK	8—1-1	11.79	8.6	67.084	52.0529	11.6	8.3	88.6376	79.183		71.6236
	10—1-1	11.92	4.35	94.8826	96.3773		11.93	3.75	189.606	184.563		232.811							8—1-2	11.75	9.05	37.0218		11.91	8.55	69.7285
	10—1-2	12	4.3	97.5			11.98	3.85	182.304										8—1-3
	10—1-3	11.69	4.35	96.7494			11.8	3.9	181.78										8—2-1	11.42	8.7	62.3317	61.4049	11.84	8.5	73.4807	84.2227	77.0599	60.2389	56.525
	10—2-1	11.67	4.35	96.9152	97.2205	94.5861	11.8	3.8	188.39	178.709	181.587	215.13	229.684						8—2-2	11.77	8.7	60.4782		11.66	8.2	94.9647
	10—2-2	11.84	4.3	98.8176			11.82	3.95	178.173										8—2-3
	10—2-3	11.79	4.35	95.9288			11.73	4.1	169.565										8—3-1	11.92	8.8	53.0819	53.4888	11.66	8.6	67.8319	67.7738		37.7124
	10—3-1	11.8	4.4	92.5424	90.1604		11.88	4	173.99	181.49		241.11							8—3-2	11.74	8.8	53.8957		11.68	8.6	67.7158
	10—3-2	11.85	4.4	92.1519			11.67	3.85	187.147										8—3-3
	10—3-3	11.82	4.5	85.7868			11.7	3.9	183.333									NPK	9—1-1	11.9	9.2	26.5855	41.2962	11.73	8.3	87.6552	104.527		166.929
	空白1		5.5					6.15	6.65										9—1-2	11.88	8.9	46.603		11.95	7.8	119.134
	空白2		5.7					7.15											9—1-3	11.7	8.85	50.7		11.85	8	106.791
																			9—2-1	11.92	9.45	9.95285	18.3253	11.57	8.6	68.3596	88.0755	90.778	184.141	141.341
				处理	矿化前（DOC）	矿化后（DOC）	变化值		处理	矿化前（MBC）	矿化后（MBC）	变化值							9—2-2	11.85	9.2	26.6977		11.44
				CK	57.2754	21.7089	35.5664		CK	204.895	85.0437	119.851							9—2-3	11.8				11.74	8	107.791
				CK	63.5285	29.1181	34.4104		CK	194.859	89.9736	104.885							9—3-1	11.94	8.65	62.9291	52.0975	11.95	8.7	59.5672	79.7315		72.9539
				CK	61.7292	30.9698	30.7594		CK	186.185	79.9949	106.191							9—3-2	11.86	8.6	66.688		11.74	8.3	87.5806
				NPK	87.3179	31.2962	56.8493		NPK	245.9	146.929	98.9708							9—3-3	11.86	9.2	26.6752		11.6	8.25	92.0467
				NPK	84.3654	28.3253	46.0601		NPK	237.825	154.141	83.6842						1/2NPKM	10—1-1	11.54	9.25	23.988	33.5462	11.83	8	106.971	119.983		228.194
				NPK	90.3036	32.0975	57.3165		NPK	225.942	132.954	92.9884							10—1-2	11.91	8.95	43.1652		11.93	7.7	125.964
				1/2NPKM	96.3773	43.5462	65.0811		1/2NPKM	232.811	148.194	84.6172							10—1-3	11.81	9.1	33.4852		11.52	7.75	127.014
				1/2NPKM	97.2205	52.6076	68.8952		1/2NPKM	225.13	135.387	89.7429							10—2-1	11.66	8.9	47.4823	62.6076	11.56	8.35	85.5234	87.3755	101.421	65.3873	141.803
				1/2NPKM	90.1604	46.9693	58.0629		1/2NPKM	231.11	141.828	89.2816							10—2-2	11.97	8.5	72.6827		11.62	7.9	115.711
				M	76.4363	30.4686	32.8901		M	216.395	112.88	103.514							10—2-3	11.69	8.6	67.6578		11.69	8.7	60.892
				M	88.9371	38.3053	36.3295		M	197.48	103.609	93.871							10—3-1	11.57	9.15	30.7618	46.9693	11.58	8.2	95.6207	96.9043		131.828
				M	87.024	32.9871	40.0547		M	209.55	100.132	109.419							10—3-2	11.79	9.15	30.1878			8.1
																			10—3-3	11.87	8.4	79.9582		11.68	8.15	98.1878
				平均值					平均值												9.6				9.5
				处理	矿化前（DOC）	矿化后（DOC）	变化值		处理	矿化前（MBC）	矿化后（MBC）	变化值									9.7	9.6			9.65	9.6			9.6
				CK	60.8467	27.2667	33.58		CK	195.313	85	110.31	与CK相比	上升	-0.564802						9.5				9.65
				NPK	87.33	30.5767	53.41		NPK	236.553	144.673	91.88	0.211148	0.702039	-0.388411
				1/2NPKM	94.5867	47.71	64.0133		1/2NPKM	229.683	141.803	87.88	0.175974	0.668274	-0.382614
				M	84.1333	33.9233	36.4233		M	207.807	105.54	102.267	0.0639656	0.241647	-0.492124
													与NPK相比	下降
				标准差					标准差				0.0290421	0.0198378
				处理	矿化前（DOC）	矿化后（DOC）	变化值		处理	矿化前（MBC）	矿化后（MBC）	变化值	0.121523	0.270494
				CK	3.21727	4.90031	2.51012		CK	9.35824	4.99012	8.28741
				NPK	2.96501	1.98636	6.36962		NPK	10.0401	10.7737	7.7052
				1/2NPKM	3.85654	4.57511	5.49816		1/2NPKM	4.03387	6.40004	2.8326
				M	6.73143	4.00247	3.58091		M	9.57478	6.59047	7.84921
				字母					字母
				处理	矿化前（DOC）	矿化后（DOC）	变化值		处理	矿化前（MBC）	矿化后（MBC）	变化值
				CK	c	b	c		CK	b	c	a
				NPK	ab	b	b		NPK	a	a	bc
				1/2NPKM	a	a	a		1/2NPKM	a	a	c
				M	b	b	c		M	b	b	ab
				ω (DOC)/mg•kg -1					ω [微生物量碳(MBC)]/mg•kg -1
				处理	矿化前含量（DOC）	矿化后含量（DOC）	变化值		处理	矿化前（MBC）	矿化后（MBC）	变化值
				CK	60.85±3.22c	27.27±4.90b	33.58±2.51c		CK	195.31±9.36b	85.00±4.99c	110.31±8.29a
				NPK	87.33±2.97ab	30.58±1.99b	53.41±6.37b		NPK	236.55±10.04a	144.67±10.77a	91.88±7.71bc
				1/2NPKM	94.59±3.86a	47.71±4.58a	64.01±5.50a		1/2NPKM	229.68±40.03a	141.80±6.40a	87.88±2.83c
				M	84.13±6.73b	33.92±4.00b	36.42±3.58c		M	207.81±9.57b	105.54±6.59b	102.27±7.8ab
									平均值
									处理	矿化前（DOC）	矿化后（DOC）	变化值
									CK	60.8467	27.2667	33.58	与CK相比	上升	-0.551879
									NPK	87.33	30.5767	53.41	0.435246	0.121394	-0.649872
									1/2NPKM	94.5867	47.71	64.0133	0.554508	0.749756	-0.495595
									M	84.1333	33.9233	36.4233	0.382709	0.244132	-0.596791

## Sheet: DOC
处理	矿化前（ROC）	矿化前（DOC）	矿化前（MBC）	有机碳含量（SOC）g/kg	(ROC/SOC)	(DOC/SOC)	qMB
CK	4.38625	57.2754	204.895	16.6611	26.3262	0.343767	1.22978
CK	4.42812	63.5285	194.859	16.3724	27.0463	0.388022	1.19017
CK	4.6784	61.7292	186.185	16.1861	28.9038	0.381371	1.15028
NPK	5.72087	87.3179	245.9	17.6551	32.4035	0.494575	1.3928
NPK	5.74414	84.3654	237.825	17.7966	32.2767	0.474054	1.33635
NPK	5.12595	90.3036	225.942	17.6246	29.084	0.512372	1.28197
1/2NPKM	5.68108	96.3773	232.811	18.5891	30.5613	0.51846	1.2524
1/2NPKM	5.61961	97.2205	225.13	18.7819	29.9203	0.517628	1.19865
1/2NPKM	5.49065	90.1604	231.11	17.5837	31.2258	0.512749	1.31434
M	5.45425	76.4363	216.395	18.5147	29.459	0.41284	1.16877
M	5.67689	88.9371	197.48	18.2492	31.1076	0.487348	1.08213
M	4.91658	87.024	209.55	16.7343	29.3802	0.520033	1.25222
		处理	(ROC/SOC)	(DOC/SOC)	qMB
		CK	26.3262	0.343767	1.22978
		CK	27.0463	0.388022	1.19017
		CK	28.9038	0.381371	1.15028
		NPK	32.4035	0.494575	1.3928
		NPK	32.2767	0.474054	1.33635
		NPK	29.084	0.512372	1.28197
		1/2NPKM	30.5613	0.51846	1.2524
		1/2NPKM	29.9203	0.517628	1.19865
		1/2NPKM	31.2258	0.512749	1.31434
		M	29.459	0.41284	1.16877
		M	31.1076	0.487348	1.08213
		M	29.3802	0.520033	1.25222
		平均值
		处理	(ROC/SOC)	(DOC/SOC)	qMB
		CK	27.4267	0.37	1.19	与CK相比
		NPK	31.2533	0.49	1.33667	0.139524	0.324324	0.123249
		1/2NPKM	30.57	0.516667	1.25333	0.114609	0.396396	0.0532213
		M	29.9833	0.473333	1.16667	0.0932183	0.279279	-0.0196078
		标准差				-0.0223531	0.0516129	-0.0664894
		处理	(ROC/SOC)	(DOC/SOC)	qMB	-0.0423569	-0.0352113	-0.145714
		CK	1.32576	0.0264575	0.04
		NPK	1.88312	0.02	0.0550757
		1/2NPKM	0.655057	0.0057735	0.0550757
		M	0.976542	0.0568624	0.085049
		字母
		处理	(ROC/SOC)	(DOC/SOC)	qMB
		CK	b	b	b
		NPK	a	a	a
		1/2NPKM	a	a	ab
		M	a	a	b
		处理	(ROC/SOC)	(DOC/SOC)	qMB
		CK	27.43±1.33b	0.37±0.03b	1.19±0.04b
		NPK	31.25±1.88a	0.49±0.02a	1.34±0.06a
		1/2NPKM	30.57±0.66a	0.52±0.01a	1.25±0.06ab
		M	29.98±0.98a	0.47±0.06a	1.17±0.09b

## Sheet: ROC
	矿化前易氧化有机碳（2022年8月15日）							矿化后易氧化有机碳（2022年8月15日）
	标曲：0：0；0.2：0.266；0.4：0.536；0.6：0.803；0.8：1.050；1：1.313；1.2：1.531；1.4：1.763；1.6：2.013							标曲：0：0；0.2：0.266；0.4：0.525；0.6：0.785；0.8：1.061；1：1.331；1.2：1.557；1.4：1.803；1.6：2.041
		称样量	吸光值		ROC(g/kg)				称样量	吸光值		ROC(g/kg)
CK	1—1-1	1.0006	1.72	1.34995	4.38756			1—1-1	1.0019	1.732	1.33898				0	0.2	0.4	0.6	0.8	1	1.2	1.4	1.6
	1—1-2	1.001	1.701	1.3348		4.38625		1—1-2	1.0032	1.75	1.35301	4.03626	3.92674		0	0.266	0.536	0.803	1.05	1.313	1.531	1.763	2.013
	1—1-3	1.0012	1.72	1.34995	4.38493			1—1-3	1.0033	1.755	1.35691	3.81722
	1—2-1	1.0008	1.715	1.34596	4.61086			1—2-1	1.0009	1.752	1.35457	3.95787
	1—2-2	1.0024	1.723	1.35235	4.24539	4.42812	4.49759	1—2-2	1.0006	1.743	1.34755	4.35368	4.16314	4.25032
	1—2-3	1.0035						1—2-3	1.0007	1.747	1.35067	4.17788
	1—3-1	1.0015	1.715	1.34596	4.60763			1—3-1	1.0005	1.732	1.33898	4.83648
	1—3-2	1	1.712	1.34357	4.74916	4.6784		1—3-2	1.0004	1.741	1.34599	4.44226	4.66107
	1—3-3	1.0016						1—3-3	1.0006	1.735	1.34132	4.70446
M	6—1-1	1.0026	1.69	1.32602	5.72144			6—1-1	1.0008	1.739	1.34443	4.52816
	6—1-2	1.0029	1.704	1.33719	5.09335	5.45425		6—1-2	1.001	1.757	1.35847		4.37157
	6—1-3	1.0016	1.694	1.32921	5.54796			6—1-3	1.0023	1.746	1.34989	4.21498
	6—2-1	1.0021	1.687	1.32363	5.85862			6—2-1	1.0024	1.752	1.35457	3.95195
	6—2-2	1.0016	1.688	1.32443	5.81675	5.87689	5.34924	6—2-2	1.0016	1.728	1.33586	5.00638	4.65391	4.34943
	6—2-3	1.0009	1.685	1.32203	5.95531			6—2-3	1.0022	1.728	1.33586	5.00339
	6—3-1	1.0006	1.706	1.33878	5.01537			6—3-1	1.0003	1.751	1.35379	4.00411
	6—3-2	1.0004	1.713	1.34437	4.70241	4.71658		6—3-2	1.0016	1.754	1.35613		4.0228
	6—3-3	1.0007	1.719	1.34915	4.43196			6—3-3	1.0019	1.75	1.35301	4.0415
PK	7—1-1	1.0021	1.704	1.33719	5.09742			7—1-1	1.0021	1.721	1.3304	5.31035
	7—1-2	1.0028	1.705	1.33799	5.04912	5.0508		7—1-2	1.0005	1.733	1.33976	4.79263	5.05149
	7—1-3	1.0025	1.706	1.33878	5.00587			7—1-3
	7—2-1	1.001	1.721	1.35075	4.34098			7—2-1	1.002	1.733	1.33976	4.78546
	7—2-2	1.0015	1.724	1.35314	4.2044	4.5058	4.55809	7—2-2	1.0004	1.75	1.35301	4.04756	4.41651	4.43068
	7—2-3	1.0003	1.707	1.33958	4.97202			7—2-3							0	0.2	0.4	0.6	0.8	1
	7—3-1	1.0008	1.726	1.35474	4.11767			7—3-1	1.0014	1.77	1.36861	3.16728			0	0.266	0.525	0.785	1.061	1.331
	7—3-2	1.0018				4.11767		7—3-2	1.0016	1.745	1.34911	4.26173	3.82404
	7—3-3	1.0019	1.734	1.36112				7—3-3	1.0015	1.75	1.35301	4.04311
NK	8—1-1	1.0018	1.723	1.35235	4.24793			8—1-1	1.001	1.728	1.33586	5.00938
	8—1-2	1.0018	1.677	1.31565	6.30828	5.27811		8—1-2	1.0017	1.74	1.34521	4.4803	4.74484
	8—1-3							8—1-3
	8—2-1	1.0009	1.672	1.31166	6.53811			8—2-1	1.0017	1.766	1.36549	3.34153
	8—2-2	1.0021	1.67	1.31007	6.61983	6.57897	5.69558	8—2-2	1.0019	1.775	1.37251	2.94675	3.14414	3.72995
	8—2-3							8—2-3
	8—3-1	1.0025	1.69	1.32602	5.72201			8—3-1	1.0008	1.778	1.37485	2.81847
	8—3-2	1.0025	1.712	1.34357	4.73732	5.22966		8—3-2	1.0007	1.756	1.35769	3.78329	3.30088
	8—3-3							8—3-3
NPK	9—1-1	1.0027	1.69	1.32602	5.72087			9—1-1	1.0025	1.742	1.34677	4.38919
	9—1-2	1.0019	1.673	1.31246		5.72087		9—1-2	1.0018	1.759	1.36003		4.26161
	9—1-3	1.0023	1.67	1.31007				9—1-3	1.0007	1.748	1.35145	4.13403
	9—2-1	1.0016	1.685	1.32203	5.95115			9—2-1	1.0017	1.708	1.32026	5.88186
	9—2-2	1.0013	1.691	1.32682	5.68406	5.74414	5.53032	9—2-2	1.0012	1.745	1.34911	4.26343	4.96437	4.59802
	9—2-3	1.0008	1.693	1.32841	5.59723			9—2-3	1.0007	1.734	1.34054	4.74783
	9—3-1	1.0009	1.706	1.33878	5.01387			9—3-1	1.0014	1.731	1.3382	4.87595
	9—3-2	1.0009	1.701	1.3348	5.23802	5.12595		9—3-2	1.002	1.737	1.34287	4.61031	4.56806
	9—3-3	1.0016	1.717	1.34756				9—3-3	1.0016	1.746	1.34989	4.21792
1/2NPKM	10—1-1	1.0017	1.707	1.33958				10—1-1	1.0013	1.728	1.33586	5.00788
	10—1-2	1.0021	1.704	1.33719	5.09742	5.68108		10—1-2	1.001	1.702	1.31558	6.14895	5.65075
	10—1-3	1.0016	1.678	1.31645	6.26474			10—1-3	1.0015	1.71	1.32182	5.79542
	10—2-1	1.0022	1.677	1.31565	6.30576			10—2-1	1.0003	1.7	1.31402	6.24097
	10—2-2	1.0022	1.7	1.334	5.276	5.61961	5.59711	10—2-2	1.0006	1.733	1.33976	4.79215	5.39202	5.07215
	10—2-3	1.002	1.7	1.334	5.27705			10—2-3	1.0006	1.725	1.33352	5.14293
	10—3-1	1.0025	1.698	1.3324	5.36394			10—3-1	1.0019	1.76	1.36081
	10—3-2	1.001	1.692	1.32762	5.64093	5.49065		10—3-2	1.0023	1.746	1.34989	4.21498	4.17368
	10—3-3	1	1.696	1.33081	5.46709			10—3-3	1.0011	1.748	1.35145	4.13238
	空白1		1.818	1.42813				空白1		1.841	1.42399
	空白2		1.82	1.42972				空白2		1.841	1.42399	1.42477
	空白3		1.816	1.42653				空白3		1.844	1.42633
					处理		矿化前含量（ROC）	矿化后含量（ROC）	变化值
					CK	1	4.38625	4.02674	0.359505
					CK	1	4.42812	4.26314	0.164982
					CK	1	4.6784	4.46107	0.21733
					NPK	9	5.72087	4.76161	0.959256
					NPK	9	5.74414	4.76437	0.979769
					NPK	9	5.12595	4.26806	0.857886
					1/2NPKM	10	5.68108	5.15075	0.53033
					1/2NPKM	10	5.61961	5.09202	0.527588
					1/2NPKM	10	5.49065	4.97368	0.516975
					M	6	5.45425	4.37157	1.08268
					M	6	5.67689	4.55391	1.12299
					M	6	4.91658	4.1228	0.793778
						平均值
						处理	矿化前（ROC）	矿化后（ROC）	变化值
						CK	4.4973	4.2503	0.2467	与CK相比		-0.0549218	0.0548551
						NPK	5.5303	4.598	0.9333	0.229693	0.081806	-0.16858	0.168761
						1/2NPKM	5.5973	5.0723	0.5267	0.244591	0.193398	-0.0937952	0.0940989
						M	5.3493	4.3497	0.9967	0.189447	0.0233866	-0.186866	0.186323
										与NPK相比
						标准差				0.0121151	0.103154
						处理	矿化前（ROC）	矿化后（ROC）	变化值	-0.0327288	-0.14246
						CK	0.15786	0.21728	0.10263
						NPK	0.35035	0.28579	0.06429
						1/2NPKM	0.09701	0.09012	0.00577
						M	0.39066	0.21637	0.18009
						字母
						处理	矿化前（ROC）	矿化后（ROC）	变化值
						CK	b	b	c
						NPK	a	b	a
						1/2NPKM	a	a	b
						M	a	b	a
						ω (ROC) /g•kg -1
						处理	矿化前含量（ROC）	矿化后含量（ROC）	变化值
						CK	5.05±0.16b	4.25±0.22b	0.25±0.10c
						NPK	5.53±0.35a	4.60±0.29b	0.93±0.06a
						1/2NPKM	5.60±0.10a	5.07±0.09a	0.53±0.01b
						M	5.35±0.39a	4.35±0.22b	1.00±0.18a

## Sheet: pH
				称10g土，土水比1：2.5
处理	称样量	PH		标准偏差	平均值
CK1	10	5.87	5.875	0.0638357	5.9375
CK1	10	5.88
CK2	10	5.99	6
CK2	10	6.01
CK3	10	5.92	5.915
CK3	10	5.91
M1	10	6.41	6.4	0.203613	6.2375
M1	10	6.39
M2	10	6.08	6.075
M2	10	6.07
M3	10	6.03	6.025
M3	10	6.02
NPK1	10	6.32	6.3	0.0321455	6.295
NPK1	10	6.28
NPK2	10	6.31	6.29
NPK2	10	6.27
NPK3	10	6.34	6.35
NPK3	10	6.36
1/2NPKM1	10	6.3	6.295	0.244046	6.55667
1/2NPKM1	10	6.29
1/2NPKM2	10	6.58	6.585
1/2NPKM2	10	6.59
1/2NPKM3	10	6.77	6.78
1/2NPKM3	10	6.79

## Sheet: soc
CK1:19.75 CK2: 19.6
	称样量	滴定体积（ml)	含水量%	有机碳含量（g/kg）
1—1-1	0.3083	12.1	0.03	16
1—1-2	0.3058	12.55	0.03	15.18
1—1-3	0.3047	12.5	0.03	15.34
1—2-1	0.3012	12.15	0.034	16.21
1—2-2	0.3041	12.2	0.034	15.95
1—2-3	0.3055	12	0.034	16.3
1—3-1	0.3021	11.05	0.034	18.52
1—3-2	0.3037	12	0.028	16.49
1—3-3	0.3072	11.9	0.028	16.52
6—1-1	0.3067	10.5	0.036	19.37
6—1-2	0.3029	10.85	0.036	18.87
6—1-3	0.3072	10.45	0.036	19.45
6—2-1	0.3079	10.8	0.032	18.74
6—2-2	0.3023	10.65	0.032	19.41
6—2-3	0.3079	10.95	0.032	18.42
6—3-1	0.3039	12.1	0.018	16.43
6—3-2	0.3015	12	0.018	16.78
6—3-3	0.3036	12.15	0.018	16.33
9—1-1	0.3046	11.75	0.056	16.53
9—1-2	0.3026	11.55	0.056	17.06
9—1-3	0.306	11.5	0.056	16.97
9—2-1	0.3011	11.35	0.046	17.73
9—2-2	0.304	11.35	0.046	17.56
9—2-3	0.3041	11.2	0.046	17.88
9—3-1	0.302	11.75	0.028	17.13
9—3-2	0.3027	11.65	0.028	17.3
9—3-3	0.3021	11.65	0.028	17.34
10—1-1	0.3009	10.7	0.052	19.02
10—1-2	0.306	10.5	0.052	19.12
10—1-3	0.303	10.75	0.052	18.78
10—2-1	0.3085	10.65	0.032	19.02
10—2-2	0.3045	10.5	0.032	19.59
10—2-3	0.3036	11.05	0.032	18.47
10—3-1	0.3	11.7	0.054	16.92
10—3-2	0.3006	11.75	0.054	16.78
10—3-3	0.3048	11.65	0.054	16.76

## Sheet: NPK
处理	全氮(g/kg)	速效磷(mg/kg)	速效钾(mg/kg)
CK	2.1301	10.6731	63
CK	1.88641	10.5597	62.5
CK	1.91457	10.3965	61
NPK	2.11667	13.849	84
NPK	2.12327	13.2304	86
NPK	1.95223	13.552	89.5
1/2NPKM	2.48439	13.8702	82.5
1/2NPKM	2.23771	12.6065	83.5
1/2NPKM	2.18587	12.8424	81.5
M	2.11	13.902	72.5
M	2.22587	13.2658	74
M	2.08532	13.2315	70.5
均值
处理	全氮	速效磷	速效钾
CK	1.97667	10.5433	62.1667
NPK	2.06333	13.5433	86.5
1/2NPKM	2.25	13.1067	82.5
M	2.14333	13.4667	72.3333
标准差
处理	全氮	速效磷	速效钾
CK	0.133167	0.135769	3.01386
NPK	0.0981495	0.310054	2.78388
1/2NPKM	0.155027	0.670994	1
M	0.0757188	0.37581	1.75594
字母
处理	全氮(g/kg)	速效磷(mg/kg)	速效钾(mg/kg)
CK	b	b	c
NPK	ab	a	a
1/2NPKM	ab	a	a
M	a	a	b
处理	全氮	有效磷	速效钾
CK	1.98±0.13b	10.54±0.14b	62.17±3.01c
NPK	2.06±0.10ab	13.54±0.31a	86.50±2.78a
1/2NPKM	2.30±0.16a	13.11±0.67a	82.50±1.00a
M	2.14±0.08ab	13.47±0.38a	72.33±1.76b
